# Supplementary material for: Comparison of short-channel separation and spatial domain filtering for removal of non-neural components in functional near-infrared spectroscopy signals
Source: Neurophotonics. 2021 Feb 13;8(1):015004. doi: 10.1117/1.NPh.8.1.015004 (PMC7881368; doi:10.1117/1.NPh.8.1.015004)
Supplement: Supplementary file 1 [file NPh_008_015004_SD001.csv]

ShortChannel_MedianChannels
Ch#	X	Y	Z	Prob.	BA	Anatomy
1	-26	61	26	0.92	10	Frontopolar area
				0.08	9	Dorsolateral prefrontal cortex
2	-38	54	26	0.78	10	Frontopolar area
				0.13	46	Dorsolateral prefrontal cortex
				0.09	9	Dorsolateral prefrontal cortex
3	-39	45	35	0.61	9	Dorsolateral prefrontal cortex
				0.27	46	Dorsolateral prefrontal cortex
				0.12	10	Frontopolar area
4	-28	35	52	1.00	8	Includes Frontal eye fields
5	-44	34	41	0.64	9	Dorsolateral prefrontal cortex
				0.24	8	Includes Frontal eye fields
				0.13	46	Dorsolateral prefrontal cortex
6	-41	22	55	0.95	8	Includes Frontal eye fields
				0.05	6	Pre-Motor and Supplementary Motor Cortex
7	-53	42	13	0.83	46	Dorsolateral prefrontal cortex
				0.13	45	pars triangularis Broca's area
				0.03	10	Frontopolar area
8	-54	34	24	0.86	46	Dorsolateral prefrontal cortex
				0.14	45	pars triangularis Broca's area
9	-59	18	13	0.55	45	pars triangularis Broca's area
				0.45	44	pars opercularis	part of Broca's area
10	-20	24	65	0.87	6	PreMotor and Supplementary Motor Cortex
				0.13	8	Includes Frontal eye fields
11	-33	13	65	0.87	6	PreMotor and Supplementary Motor Cortex
				0.13	8	Includes Frontal eye fields
12	-23	0	73	1.00	6	PreMotor and Supplementary Motor Cortex
13	-53	23	36	0.75	9	Dorsolateral prefrontal cortex
				0.20	46	Dorsolateral prefrontal cortex
				0.06	8	Includes Frontal eye fields
14	-52	13	51	0.49	8	Includes Frontal eye fields
				0.46	6	Pre-Motor and Supplementary Motor Cortex
				0.05	9	Dorsolateral prefrontal cortex
15	-63	9	26	0.39	6	PreMotor and Supplementary Motor Cortex
				0.36	9	Dorsolateral prefrontal cortex
				0.13	44	pars opercularis	part of Broca's area
				0.12	45	pars triangularis Broca's area
16	-63	-4	40	0.99	6	PreMotor and Supplementary Motor Cortex
				0.01	4	Primary Motor Cortex
17	-46	0	60	0.98	6	PreMotor and Supplementary Motor Cortex
				0.02	4	Primary Motor Cortex
18	-38	-15	71	0.88	6	PreMotor and Supplementary Motor Cortex
				0.06	4	Primary Motor Cortex
				0.05	3	Primary Somatosensory Cortex
19	-59	-17	52	0.29	6	PreMotor and Supplementary Motor Cortex
				0.26	3	Primary Somatosensory Cortex
				0.17	1	Primary Somatosensory Cortex
				0.17	2	Primary Somatosensory Cortex
				0.12	4	Primary Motor Cortex
20	-49	-29	63	0.29	1	Primary Somatosensory Cortex
				0.29	3	Primary Somatosensory Cortex
				0.24	2	Primary Somatosensory Cortex
				0.17	40	Supramarginal gyrus part of Wernicke's area
21	-68	-12	10	0.41	22	Superior Temporal Gyrus
				0.34	42	Primary and Auditory Association Cortex
				0.23	43	Subcentral area
				0.02	40	Supramarginal gyrus part of Wernicke's area
				0.01	21	Middle Temporal gyrus
22	-69	-20	26	0.31	40	Supramarginal gyrus part of Wernicke's area
				0.22	2	Primary Somatosensory Cortex
				0.19	43	Subcentral area
				0.17	1	Primary Somatosensory Cortex
				0.07	3	Primary Somatosensory Cortex
				0.03	42	Primary and Auditory Association Cortex
				0.01	6	Pre-Motor and Supplementary Motor Cortex
				0.00	4	Primary Motor Cortex
23	-70	-37	7	0.73	22	Superior Temporal Gyrus
				0.18	21	Middle Temporal gyrus
				0.09	42	Primary and Auditory Association Cortex
24	-25	-26	75	0.43	4	Primary Motor Cortex
				0.35	6	Pre-Motor and Supplementary Motor Cortex
				0.22	3	Primary Somatosensory Cortex
25	-37	-42	69	0.44	5	Somatosensory Association Cortex
				0.35	2	Primary Somatosensory Cortex
				0.09	1	Primary Somatosensory Cortex
				0.05	3	Primary Somatosensory Cortex
				0.04	40	Supramarginal gyrus part of Wernicke's area
				0.03	7	Somatosensory Association Cortex
26	-26	-57	72	0.88	7	Somatosensory Association Cortex
				0.12	5	Somatosensory Association Cortex
27	-66	-33	38	0.81	40	Supramarginal gyrus part of Wernicke's area
				0.15	2	Primary Somatosensory Cortex
				0.04	1	Primary Somatosensory Cortex
28	-58	-45	50	1.00	40	Supramarginal gyrus part of Wernicke's area
29	-67	-48	20	0.59	22	Superior Temporal Gyrus
				0.41	40	Supramarginal gyrus part of Wernicke's area
				0.00	39	Angular gyrus	part of Wernicke's area
30	-59	-62	34	0.59	39	Angular gyrus; part of Wernicke's area
				0.41	40	Supramarginal gyrus part of Wernicke's area
31	-65	-60	5	0.59	21	Middle Temporal gyrus
				0.21	37	Fusiform gyrus
				0.14	22	Superior Temporal Gyrus
				0.07	39	Angular gyrus	part of Wernicke's area
32	-55	-74	17	0.56	19	V3
				0.44	39	Angular gyrus	part of Wernicke's area
33	-49	-83	-9	0.58	19	V3
				0.42	18	Visual Association Cortex (V2)
34	-45	-58	56	0.76	40	Supramarginal gyrus part of Wernicke's area
				0.24	7	Somatosensory Association Cortex
35	-33	-72	57	1.00	7	Somatosensory Association Cortex
36	-48	-75	41	0.72	39	Angular gyrus; part of Wernicke's area
				0.24	19	V3
				0.03	7	Somatosensory Association Cortex
				0.00	40	Supramarginal gyrus part of Wernicke's area
37	-47	-85	16	0.82	19	V3
				0.13	39	Angular gyrus	part of Wernicke's area
				0.05	18	Visual Association Cortex (V2)
38	-41	-93	-10	0.89	18	Visual Association Cortex (V2)
				0.11	19	V3
39	-32	-99	4	0.91	18	Visual Association Cortex (V2)
				0.09	19	V3
40	-42	-85	30	0.74	19	V3
				0.26	39	Angular gyrus	part of Wernicke's area
41	-26	-98	17	0.70	19	V3
				0.30	18	Visual Association Cortex (V2)
42	-17	-95	32	1.00	19	V3
43	-30	-95	-20	0.89	18	Visual Association Cortex (V2)
				0.11	17	Primary Visual Cortex (V1)
44	-22	-104	-7	0.91	18	Visual Association Cortex (V2)
				0.09	17	Primary Visual Cortex (V1)
45	-14	-100	-18	0.53	17	Primary Visual Cortex (V1)
				0.47	18	Visual Association Cortex (V2)
46	-16	-72	65	1.00	7	Somatosensory Association Cortex
47	-3	-80	50	0.88	7	Somatosensory Association Cortex
				0.12	19	V3
48	14	-70	67	1.00	7	Somatosensory Association Cortex
49	-13	-106	6	1.00	18	Visual Association Cortex (V2)
50	-4	-101	20	0.71	18	Visual Association Cortex (V2)
				0.29	19	V3
51	-3	-104	-4	0.77	18	Visual Association Cortex (V2)
				0.23	17	Primary Visual Cortex (V1)
52	14	-106	6	1.00	18	Visual Association Cortex (V2)
53	16	-93	35	1.00	19	V3
54	23	-99	18	0.57	19	V3
				0.43	18	Visual Association Cortex (V2)
55	36	-86	35	1.00	19	V3
56	16	-99	-18	0.55	17	Primary Visual Cortex (V1)
				0.45	18	Visual Association Cortex (V2)
57	22	-103	-7	0.86	18	Visual Association Cortex (V2)
				0.14	17	Primary Visual Cortex (V1)
58	28	-94	-20	0.84	18	Visual Association Cortex (V2)
				0.16	17	Primary Visual Cortex (V1)
59	31	-72	61	1.00	7	Somatosensory Association Cortex
60	44	-76	45	0.44	19	V3
				0.36	7	Somatosensory Association Cortex
				0.18	39	Angular gyrus	part of Wernicke's area
				0.01	40	Supramarginal gyrus part of Wernicke's area
61	44	-59	60	0.53	7	Somatosensory Association Cortex
				0.45	40	Supramarginal gyrus part of Wernicke's area
				0.03	5	Somatosensory Association Cortex
62	29	-101	8	0.70	18	Visual Association Cortex (V2)
				0.30	19	V3
63	43	-87	22	0.94	19	V3
				0.06	39	Angular gyrus	part of Wernicke's area
64	38	-94	-6	0.91	18	Visual Association Cortex (V2)
				0.09	19	V3
65	51	-79	21	0.55	19	V3
				0.45	39	Angular gyrus	part of Wernicke's area
66	47	-86	-8	0.63	18	Visual Association Cortex (V2)
				0.37	19	V3
67	62	-65	8	0.25	37	Fusiform gyrus
				0.24	39	Angular gyrus	part of Wernicke's area
				0.21	21	Middle Temporal gyrus
				0.15	19	V3
				0.14	22	Superior Temporal Gyrus
68	25	-57	73	0.90	7	Somatosensory Association Cortex
				0.10	5	Somatosensory Association Cortex
69	36	-47	72	0.57	5	Somatosensory Association Cortex
				0.22	7	Somatosensory Association Cortex
				0.19	2	Primary Somatosensory Cortex
				0.03	1	Primary Somatosensory Cortex
70	25	-29	76	0.52	4	Primary Motor Cortex
				0.28	3	Primary Somatosensory Cortex
				0.17	6	Pre-Motor and Supplementary Motor Cortex
				0.03	2	Primary Somatosensory Cortex
				0.00	1	Primary Somatosensory Cortex
71	56	-65	38	0.67	39	Angular gyrus; part of Wernicke's area
				0.33	40	Supramarginal gyrus part of Wernicke's area
72	57	-50	54	1.00	40	Supramarginal gyrus part of Wernicke's area
73	66	-53	24	0.52	40	Supramarginal gyrus part of Wernicke's area
				0.35	22	Superior Temporal Gyrus
				0.14	39	Angular gyrus	part of Wernicke's area
74	68	-37	40	0.95	40	Supramarginal gyrus part of Wernicke's area
				0.05	2	Primary Somatosensory Cortex
75	50	-33	64	0.29	2	Primary Somatosensory Cortex
				0.28	40	Supramarginal gyrus part of Wernicke's area
				0.22	1	Primary Somatosensory Cortex
				0.21	3	Primary Somatosensory Cortex
76	39	-17	70	0.83	6	PreMotor and Supplementary Motor Cortex
				0.13	4	Primary Motor Cortex
				0.05	3	Primary Somatosensory Cortex
77	61	-20	50	0.25	3	Primary Somatosensory Cortex
				0.24	1	Primary Somatosensory Cortex
				0.22	2	Primary Somatosensory Cortex
				0.20	6	Pre-Motor and Supplementary Motor Cortex
				0.08	4	Primary Motor Cortex
				0.01	40	Supramarginal gyrus part of Wernicke's area
78	49	-6	60	0.81	6	PreMotor and Supplementary Motor Cortex
				0.14	4	Primary Motor Cortex
				0.05	3	Primary Somatosensory Cortex
79	72	-39	6	0.79	22	Superior Temporal Gyrus
				0.21	21	Middle Temporal gyrus
				0.01	42	Primary and Auditory Association Cortex
80	70	-24	24	0.45	40	Supramarginal gyrus part of Wernicke's area
				0.17	2	Primary Somatosensory Cortex
				0.17	42	Primary and Auditory Association Cortex
				0.11	1	Primary Somatosensory Cortex
				0.11	43	Subcentral area
				0.01	3	Primary Somatosensory Cortex
81	71	-13	8	0.42	22	Superior Temporal Gyrus
				0.36	42	Primary and Auditory Association Cortex
				0.10	21	Middle Temporal gyrus
				0.10	43	Subcentral area
				0.01	40	Supramarginal gyrus part of Wernicke's area
82	24	-2	73	1.00	6	PreMotor and Supplementary Motor Cortex
83	36	11	64	0.92	6	PreMotor and Supplementary Motor Cortex
				0.08	8	Includes Frontal eye fields
84	24	23	64	0.86	6	PreMotor and Supplementary Motor Cortex
				0.14	8	Includes Frontal eye fields
85	67	-8	37	0.85	6	PreMotor and Supplementary Motor Cortex
				0.07	3	Primary Somatosensory Cortex
				0.06	4	Primary Motor Cortex
				0.02	1	Primary Somatosensory Cortex
86	55	9	47	0.55	6	PreMotor and Supplementary Motor Cortex
				0.30	8	Includes Frontal eye fields
				0.15	9	Dorsolateral prefrontal cortex
87	67	4	24	0.63	6	PreMotor and Supplementary Motor Cortex
				0.17	9	Dorsolateral prefrontal cortex
				0.07	44	pars opercularis	part of Broca's area
				0.07	45	pars triangularis Broca's area
				0.05	4	Primary Motor Cortex
88	58	20	34	0.82	9	Dorsolateral prefrontal cortex
				0.14	46	Dorsolateral prefrontal cortex
				0.04	45	pars triangularis Broca's area
				0.01	8	Includes Frontal eye fields
89	44	22	54	0.94	8	Includes Frontal eye fields
				0.06	6	Pre-Motor and Supplementary Motor Cortex
90	32	34	54	1.00	8	Includes Frontal eye fields
91	48	32	42	0.66	9	Dorsolateral prefrontal cortex
				0.31	8	Includes Frontal eye fields
				0.03	46	Dorsolateral prefrontal cortex
92	64	13	11	0.57	44	pars opercularis; part of Broca's area
				0.19	45	pars triangularis Broca's area
				0.16	6	Pre-Motor and Supplementary Motor Cortex
				0.08	22	Superior Temporal Gyrus
93	59	31	21	0.62	46	Dorsolateral prefrontal cortex
				0.38	45	pars triangularis Broca's area
94	56	40	10	0.71	46	Dorsolateral prefrontal cortex
				0.23	45	pars triangularis Broca's area
				0.03	47	Inferior prefrontal gyrus
				0.03	10	Frontopolar area
95	45	43	37	0.69	9	Dorsolateral prefrontal cortex
				0.28	46	Dorsolateral prefrontal cortex
				0.02	10	Frontopolar area
				0.01	8	Includes Frontal eye fields
96	42	53	27	0.70	10	Frontopolar area
				0.16	46	Dorsolateral prefrontal cortex
				0.14	9	Dorsolateral prefrontal cortex
97	33	60	29	0.80	10	Frontopolar area
				0.20	9	Dorsolateral prefrontal cortex
98	39	-39	-27	0.96	36	Parahippocampal cortex
				0.04	20	Inferior Temporal gyrus
